# Supplementary material for: Simple Sequence Repeat Marker-Based Genetic Diversity and Chemical Composition Analysis of Ancient Camellia sinensis in Jiulong County, Sichuan Province, China
Source: Genes (Basel). 2024 Oct 14;15(10):1317. doi: 10.3390/genes15101317 (PMC11507482; doi:10.3390/genes15101317)
Supplement: Supplementary file 1 [file genes-15-01317-s001.zip]

Archive with 2 entries (2 files):
- genes-3240100-supplementary figure S1.pdf
- genes-3240100-supplementary.xlsx
