# Supplementary material for: Simple Sequence Repeat Marker-Based Genetic Diversity and Chemical Composition Analysis of Ancient Camellia sinensis in Jiulong County, Sichuan Province, China
Source: Genes (Basel). 2024 Oct 14;15(10):1317. doi: 10.3390/genes15101317 (PMC11507482; doi:10.3390/genes15101317)
Supplement: Supplementary file 1 [file genes-15-01317-s001.zip › genes-3240100-supplementary.xlsx]

## Sheet: Table S1
	﻿Table S1 The The details information of the 59 samples
	Samples	Resource code	Altitude (m)
	1	Haidi Village-1	2812.8
	2	Liwu Village Liwu Group-2	2379.7
	3	Liwu Village Large-Tea-Tree Community-3	2407.1
	4	Liwu Village Large-Tea-Tree Community-4	2407.1
	5	Liwu Village Large-Tea-Tree Community-5	2407.1
	6	Liwu Village Large-Tea-Tree Community-6	2407.1
	7	Liwu Village Large-Tea-Tree Community-7	2407.1
	8	Liwu Village Large-Tea-Tree Community-8	2407.1
	9	Liwu Village Large-Tea-Tree Community-9	2407.1
	10	Liwu Village Large-Tea-Tree Community-10	2407.1
	11	Liwu Village Large-Tea-Tree Community-11	2407.1
	12	Liwu Village Large-Tea-Tree Community-12	2407.1
	13	Liwu Village Large-Tea-Tree Community-13	2407.1
	14	Liwu Village October-Tea-Tree Group-14	2206.8
	15	Liwu Village October-Tea-Tree Group-15	2206.8
	16	Liwu Village October-Tea-Tree Group-16	2206.8
	17	Liwu Village October-Tea-Tree Group-17	2206.8
	18	Liwu Village October-Tea-Tree Group-18	2206.8
	19	Liwu Village October-Tea-Tree Group-19	2206.8
	20	Liwu Village October-Tea-Tree Group-20	2206.8
	21	Liwu Village October-Tea-Tree Group-21	2206.8
	22	Liwu Village October-Tea-Tree Group-22	2206.8
	23	Liwu Village October-Tea-Tree Group-23	2206.8
	24	Liwu Village Copper Mine-24	2379.7
	25	Liwu Village Copper Mine-27	2379.7
	26	Liwu Village Copper Mine-28	2379.7
	27	Liwu Village Copper Mine-29	2379.7
	28	Liwu Village Copper Mine-30	2379.7
	29	Jianglang Village-31	2324.3
	30	Jianglang Village-32	2324.3
	31	Jianglang Village-33	2324.3
	32	Jianglang Village-34	2324.3
	33	Jianglang Village-35	2324.3
	34	Jianglang Village-36	2324.3
	35	Jianglang Village-37	2324.3
	36	Liwu Village Shangshengu Group-38	2162.4
	37	Liwu Village Shangshengu Group-39	2162.4
	38	Liwu Village Shangshengu Group-40	2162.4
	39	Liwu Village Shangshengu Group-41	2162.4
	40	Liwu Village Shangshengu Group-42	2162.4
	41	Liwu Village Shangshengu Group-43	2162.4
	42	Liwu Village Shangshengu Group-44	2162.4
	43	Liwu Village Xiashengu Group-45	1896.7
	44	Liwu Village Xiashengu Group-46	1896.7
	45	Liwu Village Xiashengu Group-47	1896.7
	46	Liwu Village Xiashengu Group-48	1896.7
	47	Liwu Village Dachaodu-49	1947.9
	48	Kuiduo Town Government -50	2202.6
	49	Kuiduo Village-51	2274.2
	50	Kuiduo Village-52	2274.2
	51	Kuiduo Village-53	2274.2
	52	Kuiduo Village-54	2274.2
	53	Liwu Village Xianlin Group-55	2176.8
	54	Liwu Village Xianlin Group-56	2176.8
	55	Liwu Village Xianlin Group-57	2176.8
	56	Liwu Village Xianlin Group-58	2176.8
	57	Qimulin Village-59	1969.9
	58	Qimulin Village-60	1969.9
	59	Qimulin Village-61	1969.9

## Sheet: Table S2
	Table S2 The primer information of 23 SSR markers
	Primer	SSR	Forward	Reverse
	TM107	(TTTGT)4	TGTGGAATAAACAATCCTCC	TCAAAGCAAAGCCCCTCAAT
	TM157	(TTTTTA)5	ATTCTTTCCCACCTCCC	TTGATTTGCTCTGCTGCTA
	TM169	(TTTTTG)4	AATAAGGCTACTCTTGG	CGGCATTGTCTTTCAGT
	TM239	(TTCC)5	AACAAGTAACAACACCC	TCCATATCCATCAATCA
	TM340	(ACC)9	TGAGGACGACGAAGGAT	TCCGAGCCACCGAACAT
	TM348	(TATC)7	GAGATGGCTTGCTCAAGGTC	CCCCAACCAAATCAAATCAC
	TM364	(ATC)7	GACAGTCAAGCCTCCATTCC	TGATTGGAGAACACAACCGA
	TM369	(GAA)8	CGGAGCTGGAATCTGAAGAG	GGAAGGGTTGCAAATTCTGA
	TM376	(AGATGG)3	GACGACTTGGAGGGTACGAG	CACGTATCCTTTGGCCTGTT
	TM382	(CCTAAG)4	TGCAACTCGGCCTTCTGT	GGAGCTGACTTAGCCCTCA
	TM399	(TC)8	TCTCTGCTCTGCTGCTTTCA	CGATCTGGTTGGGACAAAGT
	TM406	(AAAGA)5	TTTCCCCACAGCTACACA	TTTCAGGTAAACCCCACTGC
	TM407	(CAAGAT)3	AACAACAGCAGCGAAGATGA	CCACCACTGATGACCCTTTT
	TM427	(ACCCTC)4	TCCAACCATGTATTCCCGTT	GATTAGCGAGAGCAGAAGCG
	TM493	(AGG)6	GATAGGGACAGAGATCGGCA	TTTCCAACCTTGCTCAAACC
	TM508	(AATAGC)4	CAAATGCATAATGTGGTCGC	ATTTCCCTCCCTTTCATGCT
	TM514	( TCA)5	ATGTCTGGCCGTGGATTAAG	ATGGCAGGCTGTTCTGATTT
	TM531	(TAG)5	GGGGATTCTGATGAACTCCA	CCACATTCTCTCACTTGCCC
	TM560	(TC)10	CAAGTTTGCGAGTCCTCCTC	GCCCACGAGGTTAGATGTGT
	TM564	(TC)9	AATTAGGGTTTCCCACCTGC	CGAAAAGATCACAACGCTGA
	TM586	(TGAGAT)4	TCGATAATACCCCCAACCAA	TCTCTCTCAAAAGTGGGCGT
	TM597	(CACCAT)3	CTCATGGGCAGACTCCAAAT	GTAGCGGTGTCGAAGAGGAG
	TM617	(CAACAG)3	AACAAAAACCGCAAAGATGG	TGTCGGTGGCAACATAGGTA

## Sheet: Table S3
	Table S3 The content of amino acids, tea polyphenols, and catechins in the 59 germplasm resources of Jiulong ancient tea trees
	Samples	Amino acid	Tea polyphenols	GA	GC	EGC	C	CAF	EGCG	EC	GCG	ECG	CG
	1	4.39124	16.4124	0.18936	2.11593	2.62869	0.824464	2.70532	3.76835	0.753783	2.3982	0.891483	0.307481
	2	5.10238	17.0524	0.30495	0.757047	0.71413	0.492647	4.01187	4.32859	0.61096	0.928901	1.86965	0.407468
	3	6.10611	14.9664	0.358247	0.511729	0.659353	0.364901	3.64892	3.83086	0.571188	1.21229	1.77081	0.281089
	4	5.88476	17.5382	0.320982	0.524212	0.769865	0.422118	3.97523	4.2447	0.721478	1.50678	2.75591	0.504789
	5	5.84474	14.0872	0.264805	0.317752	0.308364	0.125688	3.20137	2.89501	0.251996	0.811555	1.24292	0.167792
	6	5.83062	15.0489	0.327872	0.534685	0.681727	0.437651	4.11246	3.74125	0.565418	1.50459	1.88132	0.396643
	7	4.98267	16.3084	0.477918	0.610623	0.77191	0.379827	4.72889	4.61384	0.600742	1.68602	2.16771	0.443311
	8	4.81535	18.8167	0.327841	0.507818	3.44902	0.447359	4.94433	4.93071	0.519691	2.19767	2.43539	0.604378
	9	5.23706	16.502	0.260808	0.792065	1.3713	0.266397	4.03218	5.06937	0.556296	1.85483	1.64536	0.306947
	10	4.48673	19.5561	0.534252	0.806536	1.1366	0.208198	4.6454	5.91746	0.682369	1.81974	1.93644	0.32659
	11	4.98789	16.7949	0.392972	0.581223	0.666994	0.453981	4.34243	4.43085	0.539434	1.34878	2.27161	0.352517
	12	4.78152	18.5678	0.412799	1.04322	1.25987	0.490189	4.86738	4.89312	0.633218	1.89019	2.37614	0.497048
	13	3.43535	16.7466	0.295607	1.08605	1.00565	0.465044	3.24158	4.43235	0.412236	1.14916	1.58407	0.196299
	14	4.85177	18.6701	0.488963	0.644482	1.08559	0.56687	3.68701	5.28657	0.592254	1.4422	2.30905	0.329482
	15	3.63428	18.5601	0.436549	1.1911	1.84306	0.715635	3.76909	5.31752	0.624411	1.60192	1.36053	0.175074
	16	3.4403	19.5957	0.25675	1.19334	1.64697	0.685605	3.5683	6.14532	0.494155	2.3001	1.84154	0.343242
	17	4.4179	20.2088	0.241241	0.937864	1.66538	0.224062	4.42454	6.58681	0.623658	2.2877	1.91698	0.347029
	18	4.21326	17.6443	0.394855	0.661274	0.99316	0.174904	4.31454	5.29267	0.493586	1.6576	1.88199	0.317864
	19	4.64459	19.0286	0.293395	0.542259	0.911201	0.206463	3.22105	4.15685	0.516992	1.48364	2.03514	0.372294
	20	3.69136	20.4289	0.301408	1.21109	1.69972	0.331011	4.17352	5.43784	0.666965	1.9024	2.02721	0.39064
	21	3.97856	19.4088	0.37677	0.661794	1.15084	0.274556	4.1435	5.69598	0.533615	1.66202	2.22394	0.340352
	22	4.10373	20.1565	0.214053	0.916789	1.80183	0.328398	4.44216	5.67877	0.771448	1.9715	2.18856	0.416115
	23	3.25085	19.81	0.12932	1.45517	1.95517	0.35298	3.96503	5.03569	0.673248	2.17097	1.51789	0.322981
	24	3.98831	19.9114	0.419852	0.716058	1.63024	0.707121	3.84139	5.34509	0.804859	1.8528	2.32994	0.416282
	25	4.84314	17.7455	0.314217	1.03191	1.76664	0.699625	4.3673	5.31124	0.655918	2.33263	1.54787	0.36304
	26	4.36344	19.4662	0.212369	0.921762	1.37939	0.339566	4.28041	4.86642	0.634277	2.35097	1.80409	0.459478
	27	5.10773	17.2771	0.286715	0.757345	0.838842	0.516974	4.55446	4.46471	0.481964	2.82425	1.40581	0.495329
	28	4.67837	20.1018	0.218298	1.09683	1.89657	0.347497	4.58617	5.80691	0.648843	2.93742	1.49142	0.40677
	29	5.70861	14.7904	0.257207	0.625465	0.706947	0.392939	4.63748	2.51798	0.769501	1.1851	2.00053	0.479155
	30	4.70471	18.7592	0.431127	0.893212	1.26832	0.502092	3.98736	4.80143	0.565774	1.90357	1.96613	0.413967
	31	3.61635	19.6309	0.588019	0.830952	1.26395	0.586987	3.95569	6.34011	0.61006	2.25378	1.6892	0.304171
	32	4.14385	19.8959	0.797563	0.489009	4.43261	0.677187	3.90666	5.15087	0.76454	2.18787	1.81959	0.431454
	33	4.13444	17.9505	0.212063	0.804457	1.70578	0.214039	3.76189	5.78	0.584342	2.02931	1.55207	0.301052
	34	5.8676	17.6821	0.385185	1.45663	1.60496	0.317541	3.63661	4.90315	0.456769	2.07693	1.13359	0.242299
	35	5.60309	15.8631	0.392772	0.862564	1.31757	0.280832	4.41838	4.07369	0.545935	2.16799	1.53275	0.483399
	36	4.18065	19.74	0.326468	0.853341	1.3896	0.23817	3.9292	5.58365	0.560681	2.28302	1.71387	0.366941
	37	4.29489	19.4753	0.324945	0.714189	1.26293	0.265203	3.84582	5.69909	0.633101	1.32292	2.41454	0.283008
	38	6.60649	18.2533	0.447553	1.01393	1.37076	0.65595	4.11411	4.83354	0.502817	2.70337	1.16367	0.371438
	39	4.15417	19.8517	0.348825	0.814514	1.22609	0.212046	4.1112	6.45232	0.730535	2.57601	2.32338	0.496703
	40	4.68382	18.0672	1.24634	1.07555	2.4618	0.315737	4.14755	4.70723	0.538316	2.14653	1.47676	0.392073
	41	3.99667	21.3425	0.646451	0.934901	1.75697	0.666248	4.36883	4.93652	0.659187	1.94882	2.50609	0.527434
	42	4.94211	20.1485	0.660401	0.773046	1.02788	0.26678	4.33723	5.35744	0.476759	2.60124	2.01955	0.578745
	43	3.66657	21.5439	0.372301	1.33138	1.59364	0.601863	3.88847	6.43307	0.58225	2.66555	2.15405	0.516849
	44	3.9021	18.6134	1.22387	1.20522	3.06474	0.306581	4.92238	3.96418	1.03451	1.38723	1.5	0.29464
	45	3.45308	19.8834	0.619414	0.76557	1.52571	0.275095	4.37318	4.43845	0.70958	1.7954	2.27809	0.491691
	46	3.74525	20.3316	0.466897	0.940292	1.46533	0.697742	4.72788	6.47968	0.591038	2.07709	2.08695	0.373391
	47	3.04543	18.408	0.219348	0.745499	0.838338	0.53435	3.41952	3.64281	0.806522	1.58032	2.80659	0.629218
	48	4.44305	17.7686	0.737593	1.6841	2.26945	0.616829	3.96606	3.66369	0.59602	2.4156	0.918236	0.335869
	49	4.86103	19.3245	0.676594	1.5505	2.14926	0.661466	3.88437	3.74053	0.739176	2.25869	1.3146	0.435287
	50	4.04824	15.2251	0.148356	0.688042	0.709798	0.351659	3.06361	2.69706	0.658929	0.701667	2.03748	0.253059
	51	5.41747	16.8798	0.520756	0.478199	1.36967	0.346717	3.99516	4.12363	0.9835	2.41721	2.21135	0.820004
	52	3.81937	16.0573	2.69413	1.75488	4.92147	0.259244	3.89481	3.48071	1.10676	1.22702	0.861645	0.167613
	53	3.07123	22.5341	0.365987	1.31616	1.84708	0.225914	3.86259	6.72982	0.651794	2.3078	1.89867	0.346798
	54	2.98127	19.661	0.199269	1.27714	1.64281	0.556257	3.09701	4.05629	0.888424	1.25293	1.86251	0.279069
	55	3.31637	19.0587	0.445313	1.01488	1.57343	0.773861	3.58359	4.796	0.441771	2.05767	2.05891	0.472008
	56	3.4122	20.9347	0.384239	1.04964	1.67169	0.205074	3.32056	5.83589	0.538274	2.41695	1.89529	0.405294
	57	5.66101	19.618	0.569571	0.646049	0.926725	0.595478	4.30673	4.34421	0.554225	2.21746	1.75767	0.458254
	58	4.27403	18.3621	0.489086	1.01572	1.12689	0.23908	4.27115	4.58148	0.460117	2.23551	1.83708	0.4813
	59	5.90658	17.2564	0.530321	0.848964	0.600159	0.490912	4.23674	2.09799	0.63965	0.758271	2.18181	0.374286
	Longjing 43	4.1543	19.1144	0.523836	0.88493	1.25808	0.334527	3.47436	5.1066	0.601046	2.45893	2.35691	0.684931
